# Supplementary material for: Seasonal Shifts in Bacterial Community Responses to Phytoplankton-Derived Dissolved Organic Matter in the Western Antarctic Peninsula
Source: Front Microbiol. 2017 Nov 3;8:2117. doi: 10.3389/fmicb.2017.02117 (PMC5675858; doi:10.3389/fmicb.2017.02117)
Supplement: Supplementary file 1 [file Table_1.xlsx]

## Sheet: Sheet1
Group	Variable Name	Units	LAZPALBv6.PAL03620130806F02	LAZPALBv6.PAL03720130806F02	LAZPALBv6.PAL03820130806F02	LAZPALBv6.PAL03920130806F02	LAZPALBv6.PAL04020130806F02	LAZPALBv6.PAL04120130806F02	LAZPALBv6.PAL04220130812F02	LAZPALBv6.PAL04320130812F02	LAZPALBv6.PAL04420130812F02	LAZPALBv6.PAL04520130812F02	LAZPALBv6.PAL04620130812F02	LAZPALBv6.PAL04720130812F02	LAZPALBv6.PAL04820130816F02	LAZPALBv6.PAL04920130816F02	LAZPALBv6.PAL05020130816F02	LAZPALBv6.PAL05120130816F02	LAZPALBv6.PAL05220130816F02	LAZPALBv6.PAL05320130816F02	LAZPALBv6.PAL06020130829F02	LAZPALBv6.PAL06120130829F02	LAZPALBv6.PAL06220130829F02	LAZPALBv6.PAL06320130829F02	LAZPALBv6.PAL06420130829F02	LAZPALBv6.PAL06520130829F02	LAZPALBv6.PAL06620130904F02	LAZPALBv6.PAL06720130904F02	LAZPALBv6.PAL06820130904F02	LAZPALBv6.PAL06920130904F02	LAZPALBv6.PAL07020130904F02	LAZPALBv6.PAL07120130904F02	LAZPALBv6.PAL07520130908F02	LAZPALBv6.PAL07620130908F02	LAZPALBv6.PAL07720130908F02	LAZPALBv6.PAL07820130908F02	LAZPALBv6.PAL07920130908F02	LAZPALBv6.PAL08020130908F02	LAZPALBv6.PAL12620131026F02	LAZPALBv6.PAL12720131026F02	LAZPALBv6.PAL12820131026F02	LAZPALBv6.PAL12920131026F02	LAZPALBv6.PAL13020131026F02	LAZPALBv6.PAL13120131026F02	LAZPALBv6.PAL13220131026F02	LAZPALBv6.PAL13320131026F02	LAZPALBv6.PAL13420131026F02	LAZPALBv6.PAL14120131101F02	LAZPALBv6.PAL14220131101F02
mimarks_investigation	experimental_factor	Alphanumeric	Day_0_DOM+	Day_0_DOM+	Day_0_DOM+	Day_0_Control	Day_0_Control	Day_0_Control	Day_6_DOM+	Day_6_DOM+	Day_6_DOM+	Day_6_Control	Day_6_Control	Day_6_Control	Day_10_DOM+	Day_10_DOM+	Day_10_DOM+	Day_10_Control	Day_10_Control	Day_10_Control	Day_0_DOM+	Day_0_DOM+	Day_0_DOM+	Day_0_Control	Day_0_Control	Day_0_Control	Day_6_DOM+	Day_6_DOM+	Day_6_DOM+	Day_6_Control	Day_6_Control	Day_6_Control	Day_10_DOM+	Day_10_DOM+	Day_10_DOM+	Day_10_Control	Day_10_Control	Day_10_Control	Day_0_Control	Day_0_Control	Day_0_Control	Day_0_f/2+	Day_0_f/2+	Day_0_f/2+	Day_0_DOM+	Day_0_DOM+	Day_0_DOM+	Day_6_f/2+	Day_6_f/2+
mimarks_investigation	investigation_type	Alphanumeric	MIMARKS_Survey (orig)	MIMARKS_Survey (orig)	MIMARKS_Survey (orig)	MIMARKS_Survey (orig)	MIMARKS_Survey (orig)	MIMARKS_Survey (orig)	MIMARKS_Survey (orig)	MIMARKS_Survey (orig)	MIMARKS_Survey (orig)	MIMARKS_Survey (orig)	MIMARKS_Survey (orig)	MIMARKS_Survey (orig)	MIMARKS_Survey (orig)	MIMARKS_Survey (orig)	MIMARKS_Survey (orig)	MIMARKS_Survey (orig)	MIMARKS_Survey (orig)	MIMARKS_Survey (orig)	MIMARKS_Survey (orig)	MIMARKS_Survey (orig)	MIMARKS_Survey (orig)	MIMARKS_Survey (orig)	MIMARKS_Survey (orig)	MIMARKS_Survey (orig)	MIMARKS_Survey (orig)	MIMARKS_Survey (orig)	MIMARKS_Survey (orig)	MIMARKS_Survey (orig)	MIMARKS_Survey (orig)	MIMARKS_Survey (orig)	MIMARKS_Survey (orig)	MIMARKS_Survey (orig)	MIMARKS_Survey (orig)	MIMARKS_Survey (orig)	MIMARKS_Survey (orig)	MIMARKS_Survey (orig)	MIMARKS_Survey (orig)	MIMARKS_Survey (orig)	MIMARKS_Survey (orig)	MIMARKS_Survey (orig)	MIMARKS_Survey (orig)	MIMARKS_Survey (orig)	MIMARKS_Survey (orig)	MIMARKS_Survey (orig)	MIMARKS_Survey (orig)	MIMARKS_Survey (orig)	MIMARKS_Survey (orig)
mimarks_investigation	project_name	Alphanumeric	PAL DOM experiment	PAL DOM experiment	PAL DOM experiment	PAL DOM experiment	PAL DOM experiment	PAL DOM experiment	PAL DOM experiment	PAL DOM experiment	PAL DOM experiment	PAL DOM experiment	PAL DOM experiment	PAL DOM experiment	PAL DOM experiment	PAL DOM experiment	PAL DOM experiment	PAL DOM experiment	PAL DOM experiment	PAL DOM experiment	PAL DOM experiment	PAL DOM experiment	PAL DOM experiment	PAL DOM experiment	PAL DOM experiment	PAL DOM experiment	PAL DOM experiment	PAL DOM experiment	PAL DOM experiment	PAL DOM experiment	PAL DOM experiment	PAL DOM experiment	PAL DOM experiment	PAL DOM experiment	PAL DOM experiment	PAL DOM experiment	PAL DOM experiment	PAL DOM experiment	PAL DOM experiment	PAL DOM experiment	PAL DOM experiment	PAL DOM experiment	PAL DOM experiment	PAL DOM experiment	PAL DOM experiment	PAL DOM experiment	PAL DOM experiment	PAL DOM experiment	PAL DOM experiment
mimarks_investigation	sample_id	Alphanumeric	N/A	N/A	N/A	N/A	N/A	N/A	N/A	N/A	N/A	N/A	N/A	N/A	N/A	N/A	N/A	N/A	N/A	N/A	N/A	N/A	N/A	N/A	N/A	N/A	N/A	N/A	N/A	N/A	N/A	N/A	N/A	N/A	N/A	N/A	N/A	N/A	N/A	N/A	N/A	N/A	N/A	N/A	N/A	N/A	N/A	N/A	N/A
mimarks_investigation	ogl_reference_name	Alphanumeric	N/A	N/A	N/A	N/A	N/A	N/A	N/A	N/A	N/A	N/A	N/A	N/A	N/A	N/A	N/A	N/A	N/A	N/A	N/A	N/A	N/A	N/A	N/A	N/A	N/A	N/A	N/A	N/A	N/A	N/A	N/A	N/A	N/A	N/A	N/A	N/A	N/A	N/A	N/A	N/A	N/A	N/A	N/A	N/A	N/A	N/A	N/A
mimarks_investigation	submit_to_insdc	Alphanumeric
mimarks_environment	collection_date	UTC	2013-08-06	2013-08-06	2013-08-06	2013-08-06	2013-08-06	2013-08-06	2013-08-12	2013-08-12	2013-08-12	2013-08-12	2013-08-12	2013-08-12	2013-08-16	2013-08-16	2013-08-16	2013-08-16	2013-08-16	2013-08-16	2013-08-29	2013-08-29	2013-08-29	2013-08-29	2013-08-29	2013-08-29	2013-09-04	2013-09-04	2013-09-04	2013-09-04	2013-09-04	2013-09-04	2013-09-08	2013-09-08	2013-09-08	2013-09-08	2013-09-08	2013-09-08	2013-10-26	2013-10-26	2013-10-26	2013-10-26	2013-10-26	2013-10-26	2013-10-26	2013-10-26	2013-10-26	2013-11-01	2013-11-01
mimarks_environment	sample_type	Alphanumeric	water	water	water	water	water	water	water	water	water	water	water	water	water	water	water	water	water	water	water	water	water	water	water	water	water	water	water	water	water	water	water	water	water	water	water	water	water	water	water	water	water	water	water	water	water	water	water
mimarks_environment	country	Alphanumeric	USA (orig)	USA (orig)	USA (orig)	USA (orig)	USA (orig)	USA (orig)	USA (orig)	USA (orig)	USA (orig)	USA (orig)	USA (orig)	USA (orig)	USA (orig)	USA (orig)	USA (orig)	USA (orig)	USA (orig)	USA (orig)	USA (orig)	USA (orig)	USA (orig)	USA (orig)	USA (orig)	USA (orig)	USA (orig)	USA (orig)	USA (orig)	USA (orig)	USA (orig)	USA (orig)	USA (orig)	USA (orig)	USA (orig)	USA (orig)	USA (orig)	USA (orig)	USA (orig)	USA (orig)	USA (orig)	USA (orig)	USA (orig)	USA (orig)	USA (orig)	USA (orig)	USA (orig)	USA (orig)	USA (orig)
mimarks_environment	time	decimalTime	NULL	NULL	NULL	NULL	NULL	NULL	NULL	NULL	NULL	NULL	NULL	NULL	NULL	NULL	NULL	NULL	NULL	NULL	9.5	9.5	9.5	9.5	9.5	9.5	NULL	NULL	NULL	NULL	NULL	NULL	NULL	NULL	NULL	NULL	NULL	NULL	8.0	8.0	8.0	8.0	8.0	8.0	8.0	8.0	8.0	8.0	8.0
mimarks_environment	depth	meter	6	6	6	6	6	6	6	6	6	6	6	6	6	6	6	6	6	6	6	6	6	6	6	6	6	6	6	6	6	6	6	6	6	6	6	6	6	6	6	6	6	6	6	6	6	6	6
mimarks_environment	environment	Alphanumeric	ENVO:seawater;ENVO:marine_habitat;ENVO:water	ENVO:seawater;ENVO:marine_habitat;ENVO:water	ENVO:seawater;ENVO:marine_habitat;ENVO:water	ENVO:seawater;ENVO:marine_habitat;ENVO:water	ENVO:seawater;ENVO:marine_habitat;ENVO:water	ENVO:seawater;ENVO:marine_habitat;ENVO:water	ENVO:seawater;ENVO:marine_habitat;ENVO:water	ENVO:seawater;ENVO:marine_habitat;ENVO:water	ENVO:seawater;ENVO:marine_habitat;ENVO:water	ENVO:seawater;ENVO:marine_habitat;ENVO:water	ENVO:seawater;ENVO:marine_habitat;ENVO:water	ENVO:seawater;ENVO:marine_habitat;ENVO:water	ENVO:seawater;ENVO:marine_habitat;ENVO:water	ENVO:seawater;ENVO:marine_habitat;ENVO:water	ENVO:seawater;ENVO:marine_habitat;ENVO:water	ENVO:seawater;ENVO:marine_habitat;ENVO:water	ENVO:seawater;ENVO:marine_habitat;ENVO:water	ENVO:seawater;ENVO:marine_habitat;ENVO:water	ENVO:seawater;ENVO:marine_habitat;ENVO:water	ENVO:seawater;ENVO:marine_habitat;ENVO:water	ENVO:seawater;ENVO:marine_habitat;ENVO:water	ENVO:seawater;ENVO:marine_habitat;ENVO:water	ENVO:seawater;ENVO:marine_habitat;ENVO:water	ENVO:seawater;ENVO:marine_habitat;ENVO:water	ENVO:seawater;ENVO:marine_habitat;ENVO:water	ENVO:seawater;ENVO:marine_habitat;ENVO:water	ENVO:seawater;ENVO:marine_habitat;ENVO:water	ENVO:seawater;ENVO:marine_habitat;ENVO:water	ENVO:seawater;ENVO:marine_habitat;ENVO:water	ENVO:seawater;ENVO:marine_habitat;ENVO:water	ENVO:seawater;ENVO:marine_habitat;ENVO:water	ENVO:seawater;ENVO:marine_habitat;ENVO:water	ENVO:seawater;ENVO:marine_habitat;ENVO:water	ENVO:seawater;ENVO:marine_habitat;ENVO:water	ENVO:seawater;ENVO:marine_habitat;ENVO:water	ENVO:seawater;ENVO:marine_habitat;ENVO:water	ENVO:seawater;ENVO:marine_habitat;ENVO:water	ENVO:seawater;ENVO:marine_habitat;ENVO:water	ENVO:seawater;ENVO:marine_habitat;ENVO:water	ENVO:seawater;ENVO:marine_habitat;ENVO:water	ENVO:seawater;ENVO:marine_habitat;ENVO:water	ENVO:seawater;ENVO:marine_habitat;ENVO:water	ENVO:seawater;ENVO:marine_habitat;ENVO:water	ENVO:seawater;ENVO:marine_habitat;ENVO:water	ENVO:seawater;ENVO:marine_habitat;ENVO:water	ENVO:seawater;ENVO:marine_habitat;ENVO:water	ENVO:seawater;ENVO:marine_habitat;ENVO:water
mimarks_environment	envo_biome	Alphanumeric	seawater	seawater	seawater	seawater	seawater	seawater	seawater	seawater	seawater	seawater	seawater	seawater	seawater	seawater	seawater	seawater	seawater	seawater	seawater	seawater	seawater	seawater	seawater	seawater	seawater	seawater	seawater	seawater	seawater	seawater	seawater	seawater	seawater	seawater	seawater	seawater	seawater	seawater	seawater	seawater	seawater	seawater	seawater	seawater	seawater	seawater	seawater
mimarks_environment	envo_feature	Alphanumeric	marine_habitat	marine_habitat	marine_habitat	marine_habitat	marine_habitat	marine_habitat	marine_habitat	marine_habitat	marine_habitat	marine_habitat	marine_habitat	marine_habitat	marine_habitat	marine_habitat	marine_habitat	marine_habitat	marine_habitat	marine_habitat	marine_habitat	marine_habitat	marine_habitat	marine_habitat	marine_habitat	marine_habitat	marine_habitat	marine_habitat	marine_habitat	marine_habitat	marine_habitat	marine_habitat	marine_habitat	marine_habitat	marine_habitat	marine_habitat	marine_habitat	marine_habitat	marine_habitat	marine_habitat	marine_habitat	marine_habitat	marine_habitat	marine_habitat	marine_habitat	marine_habitat	marine_habitat	marine_habitat	marine_habitat
mimarks_environment	envo_material	Alphanumeric	water	water	water	water	water	water	water	water	water	water	water	water	water	water	water	water	water	water	water	water	water	water	water	water	water	water	water	water	water	water	water	water	water	water	water	water	water	water	water	water	water	water	water	water	water	water	water
mimarks_environment	lat_lon	decimalDegree	-64.77-64.05	-64.77-64.05	-64.77-64.05	-64.77-64.05	-64.77-64.05	-64.77-64.05	-64.77-64.05	-64.77-64.05	-64.77-64.05	-64.77-64.05	-64.77-64.05	-64.77-64.05	-64.77-64.05	-64.77-64.05	-64.77-64.05	-64.77-64.05	-64.77-64.05	-64.77-64.05	-64.77-64.05	-64.77-64.05	-64.77-64.05	-64.77-64.05	-64.77-64.05	-64.77-64.05	-64.77-64.05	-64.77-64.05	-64.77-64.05	-64.77-64.05	-64.77-64.05	-64.77-64.05	-64.77-64.05	-64.77-64.05	-64.77-64.05	-64.77-64.05	-64.77-64.05	-64.77-64.05	-64.77-64.05	-64.77-64.05	-64.77-64.05	-64.77-64.05	-64.77-64.05	-64.77-64.05	-64.77-64.05	-64.77-64.05	-64.77-64.05	-64.77-64.05	-64.77-64.05
mimarks_environment	longhurst_zone_code	Alphanumeric	Polar Antarctic Province	Polar Antarctic Province	Polar Antarctic Province	Polar Antarctic Province	Polar Antarctic Province	Polar Antarctic Province	Polar Antarctic Province	Polar Antarctic Province	Polar Antarctic Province	Polar Antarctic Province	Polar Antarctic Province	Polar Antarctic Province	Polar Antarctic Province	Polar Antarctic Province	Polar Antarctic Province	Polar Antarctic Province	Polar Antarctic Province	Polar Antarctic Province	Polar Antarctic Province	Polar Antarctic Province	Polar Antarctic Province	Polar Antarctic Province	Polar Antarctic Province	Polar Antarctic Province	Polar Antarctic Province	Polar Antarctic Province	Polar Antarctic Province	Polar Antarctic Province	Polar Antarctic Province	Polar Antarctic Province	Polar Antarctic Province	Polar Antarctic Province	Polar Antarctic Province	Polar Antarctic Province	Polar Antarctic Province	Polar Antarctic Province	Polar Antarctic Province	Polar Antarctic Province	Polar Antarctic Province	Polar Antarctic Province	Polar Antarctic Province	Polar Antarctic Province	Polar Antarctic Province	Polar Antarctic Province	Polar Antarctic Province	Polar Antarctic Province	Polar Antarctic Province
mimarks_environment	env_package	Alphanumeric	water (orig)	water (orig)	water (orig)	water (orig)	water (orig)	water (orig)	water (orig)	water (orig)	water (orig)	water (orig)	water (orig)	water (orig)	water (orig)	water (orig)	water (orig)	water (orig)	water (orig)	water (orig)	water (orig)	water (orig)	water (orig)	water (orig)	water (orig)	water (orig)	water (orig)	water (orig)	water (orig)	water (orig)	water (orig)	water (orig)	water (orig)	water (orig)	water (orig)	water (orig)	water (orig)	water (orig)	water (orig)	water (orig)	water (orig)	water (orig)	water (orig)	water (orig)	water (orig)	water (orig)	water (orig)	water (orig)	water (orig)
mimarks_extension	leucine	picoMolePerLiter	0.54	0.57	0.72	0.75	0.85	0.58	431.34	314.22	366.54	81.61	117.49	83.3	447.14	232.91	350.99	253.44	225.06	133.29	0.528717	0.536418	0.582383	0.682255	0.671666	0.695731	131.309	118.184	133.677	21.1957	13.167	11.2542	101.621	138.4	104.535	192.875	263.019	234.65	7.02597	3.23868	4.61654	5.63813	4.86725	5.97232	4.29264	4.40393	5.28	38.032	36.3053
mimarks_extension	chlorophyll	microgramPerLiter	0.0721668	0.0710014	0.0189785	0.036285	0.0319506	0.0306576	0.0623582	0.0654787	0.0597578	0.0628783	0.0816013	0.0826415	0.111688	0.0888305	0.0742681	0.103393	0.158002	0.134598	0.109738	0.108698	0.115979	0.0946555	0.0842538	0.0894546	0.0842018	0.0816013	0.0722398	0.121295	0.135153	0.12823	0.0767603	0.0882034	0.0804221	0.129856	0.161897	0.119786	2.2118	1.86088	4.14187	1.6015	1.64727	2.7687	2.23469	2.79212	2.64694	3.65416	3.80674
mimarks_extension	depth	meter	6	6	6	6	6	6	6	6	6	6	6	6	6	6	6	6	6	6	6	6	6	6	6	6	6	6	6	6	6	6	6	6	6	6	6	6	6	6	6	6	6	6	6	6	6	6	6
mimarks_extension	tot_depth_water_col	meter	7	7	7	7	7	7	7	7	7	7	7	7	7	7	7	7	7	7	7	7	7	7	7	7	7	7	7	7	7	7	7	7	7	7	7	7	7	7	7	7	7	7	7	7	7	7	7
mimarks_extension	nitrite_plus_nitrate	microMolePerLiter	28.896	28.325	28.706	28.881	28.746	28.472	NULL	NULL	NULL	NULL	NULL	NULL	NULL	NULL	NULL	NULL	NULL	NULL	NULL	NULL	NULL	NULL	NULL	NULL	28.978	28.592	28.803	29.171	28.546	28.44	30.181	29.115	29.504	28.529	28.048	28.525	20.987	23.322	23.653	23.467	23.592	23.102	20.75	23.259	20.298	23.978	22.999
mimarks_extension	part_org_carb	microMolePerLiter	9.63049	8.20535	8.82164	3.43863	2.88453	2.7152	NULL	NULL	NULL	NULL	NULL	NULL	16.1667	12.8458	14.4635	8.32417	7.575	7.38417	8.11083	7.8825	7.94917	4.22167	3.99417	4.33833	NULL	NULL	NULL	NULL	NULL	NULL	10.505	7.76667	9.66583	8.89333	9.27417	8.89333	10.6236	9.85972	16.5333	9.70139	10.1306	11.0347	17.2042	13.4764	13.6403	NULL	NULL
mimarks_extension	part_org_nitro	microMolePerLiter	0.799003	0.627499	0.732832	0.431894	0.418333	0.400501	NULL	NULL	NULL	NULL	NULL	NULL	2.50179	1.76964	2.04196	1.49786	1.26643	1.51143	0.496032	0.468474	0.564925	0.358245	0.344466	0.344466	NULL	NULL	NULL	NULL	NULL	NULL	1.42857	1.17643	1.52714	1.625	1.54071	1.54071	1.70119	1.42619	2.7131	1.35714	1.24167	1.65595	2.06905	1.5869	1.64524	NULL	NULL
mimarks_extension	phosphate	microMolePerLiter	2.152	2.136	2.131	2.209	2.168	2.129	NULL	NULL	NULL	NULL	NULL	NULL	NULL	NULL	NULL	NULL	NULL	NULL	NULL	NULL	NULL	NULL	NULL	NULL	2.128	2.118	2.141	2.153	2.137	2.155	2.069	1.99	2.032	1.987	2	2.002	1.703	1.659	1.79	1.76	1.682	1.712	1.664	1.685	1.68	1.75	1.614
mimarks_extension	salinity	PSU	37.2	37.2	37.2	37.2	37.2	37.2	NULL	NULL	NULL	NULL	NULL	NULL	NULL	NULL	NULL	NULL	NULL	NULL	35	35	35	35	35	35	NULL	NULL	NULL	NULL	NULL	NULL	NULL	NULL	NULL	NULL	NULL	NULL	NULL	NULL	NULL	NULL	NULL	NULL	NULL	NULL	NULL	NULL	NULL
mimarks_extension	silicate	microMolePerLiter	63.688	60.473	67.647	64.146	65.408	63.16	NULL	NULL	NULL	NULL	NULL	NULL	NULL	NULL	NULL	NULL	NULL	NULL	NULL	NULL	NULL	NULL	NULL	NULL	67.156	64.443	66.397	63.672	67.185	65.768	63.068	62.376	64.934	63.324	64.519	60.842	59.209	63.242	60.15	61.408	62.159	60.697	63.002	62.901	63.111	61.219	63.325
mimarks_extension	temp	celsius	0.17	0.17	0.17	0.17	0.17	0.17	3	3	3	3	3	3	3	3	3	3	3	3	-1.2	-1.2	-1.2	-1.2	-1.2	-1.2	-1	-1	-1	-1	-1	-1	-1	-1	-1	-1	-1	-1	-0.04	-0.04	-0.04	-0.04	-0.04	-0.04	-0.04	-0.04	-0.04	NULL	NULL
mimarks_extension	bacteria_count	X106perML	0.131	0.138	0.134	0.135	0.149	0.013	0.49	0.535	0.48	0.257	0.332	0.298	1.21	0.843	0.997	0.7	0.76	0.629	0.142	0.241	0.132	0.251	0.294	0.247	0.308	0.27	0.312	0.223	0.239	0.193	0.794	0.898	0.722	0.836	0.577	0.451	0.186	0.184	0.226	0.185	0.169	0.182	0.174	0.174	0.167	0.617	0.587
mimarks_extension	rel_to_oxygen	oxic (aerobic) or anoxic (anaerobic)	Oxic	Oxic	Oxic	Oxic	Oxic	Oxic	Oxic	Oxic	Oxic	Oxic	Oxic	NULL	NULL	Oxic	Oxic	Oxic	Oxic	Oxic	Oxic	Oxic	Oxic	Oxic	Oxic	Oxic	Oxic	Oxic	Oxic	Oxic	Oxic	Oxic	Oxic	Oxic	Oxic	Oxic	Oxic	Oxic	Oxic	Oxic	Oxic	Oxic	Oxic	Oxic	Oxic	Oxic	Oxic	Oxic	Oxic
mimarks_nucleic_acid_sequence_source	samp_collect_device	Alphanumeric	seawater intake	seawater intake	seawater intake	seawater intake	seawater intake	seawater intake	seawater intake	seawater intake	seawater intake	seawater intake	seawater intake	seawater intake	seawater intake	seawater intake	seawater intake	seawater intake	seawater intake	seawater intake	seawater intake	seawater intake	seawater intake	seawater intake	seawater intake	seawater intake	seawater intake	seawater intake	seawater intake	seawater intake	seawater intake	seawater intake	seawater intake	seawater intake	seawater intake	seawater intake	seawater intake	seawater intake	seawater intake	seawater intake	seawater intake	seawater intake	seawater intake	seawater intake	seawater intake	seawater intake	seawater intake	seawater intake	seawater intake
mimarks_nucleic_acid_sequence_source	samp_mat_process	Alphanumeric	filtered seawater, 0.2-micron to 3.0 micron fraction	filtered seawater, 0.2-micron to 3.0 micron fraction	filtered seawater, 0.2-micron to 3.0 micron fraction	filtered seawater, 0.2-micron to 3.0 micron fraction	filtered seawater, 0.2-micron to 3.0 micron fraction	filtered seawater, 0.2-micron to 3.0 micron fraction	filtered seawater, 0.2-micron to 3.0 micron fraction	filtered seawater, 0.2-micron to 3.0 micron fraction	filtered seawater, 0.2-micron to 3.0 micron fraction	filtered seawater, 0.2-micron to 3.0 micron fraction	filtered seawater, 0.2-micron to 3.0 micron fraction	filtered seawater, 0.2-micron to 3.0 micron fraction	filtered seawater, 0.2-micron to 3.0 micron fraction	filtered seawater, 0.2-micron to 3.0 micron fraction	filtered seawater, 0.2-micron to 3.0 micron fraction	filtered seawater, 0.2-micron to 3.0 micron fraction	filtered seawater, 0.2-micron to 3.0 micron fraction	filtered seawater, 0.2-micron to 3.0 micron fraction	filtered seawater, 0.2-micron to 3.0 micron fraction	filtered seawater, 0.2-micron to 3.0 micron fraction	filtered seawater, 0.2-micron to 3.0 micron fraction	filtered seawater, 0.2-micron to 3.0 micron fraction	filtered seawater, 0.2-micron to 3.0 micron fraction	filtered seawater, 0.2-micron to 3.0 micron fraction	filtered seawater, 0.2-micron to 3.0 micron fraction	filtered seawater, 0.2-micron to 3.0 micron fraction	filtered seawater, 0.2-micron to 3.0 micron fraction	filtered seawater, 0.2-micron to 3.0 micron fraction	filtered seawater, 0.2-micron to 3.0 micron fraction	filtered seawater, 0.2-micron to 3.0 micron fraction	filtered seawater, 0.2-micron to 3.0 micron fraction	filtered seawater, 0.2-micron to 3.0 micron fraction	filtered seawater, 0.2-micron to 3.0 micron fraction	filtered seawater, 0.2-micron to 3.0 micron fraction	filtered seawater, 0.2-micron to 3.0 micron fraction	filtered seawater, 0.2-micron to 3.0 micron fraction	filtered seawater, 0.2-micron to 3.0 micron fraction	filtered seawater, 0.2-micron to 3.0 micron fraction	filtered seawater, 0.2-micron to 3.0 micron fraction	filtered seawater, 0.2-micron to 3.0 micron fraction	filtered seawater, 0.2-micron to 3.0 micron fraction	filtered seawater, 0.2-micron to 3.0 micron fraction	filtered seawater, 0.2-micron to 3.0 micron fraction	filtered seawater, 0.2-micron to 3.0 micron fraction	filtered seawater, 0.2-micron to 3.0 micron fraction	filtered seawater, 0.2-micron to 3.0 micron fraction	filtered seawater, 0.2-micron to 3.0 micron fraction
mimarks_nucleic_acid_sequence_source	samp_size	liter	2	2	2	2	2	2	2	2	2	2	2	2	2	2	2	2	2	2	2	2	2	2	2	2	2	2	2	2	2	2	2	2	2	2	2	2	2	2	2	2	2	2	2	2	2	2	2
mimarks_sequencing	lib_reads_seqd	integer_count	150118	235746	298646	282665	150909	251525	227856	194471	209843	233660	234982	352163	189169	151295	154358	197476	158155	337089	160720	273715	266335	287424	177658	283388	241330	186872	207208	238478	174675	279290	318535	200159	202312	234156	388949	270933	335923	309191	280816	302466	179377	217938	287948	257323	82638	229578	305013
mimarks_sequencing	multiplex_ident_1	Alphanumeric	TCAGC	TCAGC	TCAGC	TCAGC	TCAGC	TCAGC	TCAGC	TCAGC	TCAGC	TCAGC	TCAGC	TCAGC	GTATC	GTATC	GTATC	GTATC	GTATC	GTATC	GTATC	GTATC	GTATC	GTATC	GTATC	GTATC	GCTAC	GCTAC	GCTAC	GCTAC	GCTAC	GCTAC	GCTAC	GAGAC	GAGAC	GAGAC	GACTC	GACTC	GACTC	GACTC	GACTC	GACTC	CTAGC	CTAGC	CTAGC	GACTC	CTAGC	GACTC	GACTC
mimarks_sequencing	additional_mid	Additional MID	ATCACG	CGATGT	TTAGGC	TGACCA	ACAGTG	GCCAAT	CAGATC	ACTTGA	GATCAG	TAGCTT	GGCTAC	CTTGTA	ATCACG	CGATGT	TTAGGC	TGACCA	ACAGTG	GCCAAT	CAGATC	ACTTGA	GATCAG	TAGCTT	GGCTAC	CTTGTA	ATCACG	CGATGT	TTAGGC	TGACCA	ACAGTG	GCCAAT	CAGATC	TAGCTT	GGCTAC	CTTGTA	ATCACG	CGATGT	GATCAG	TAGCTT	GGCTAC	CTTGTA	ATCACG	CGATGT	TTAGGC	GGTATA	GGTATA	TTAGGC	TGACCA
mimarks_sequencing	nucl_acid_amp	Alphanumeric	DOI: 10.1371/journal.pone.0066643	DOI: 10.1371/journal.pone.0066643	DOI: 10.1371/journal.pone.0066643	DOI: 10.1371/journal.pone.0066643	DOI: 10.1371/journal.pone.0066643	DOI: 10.1371/journal.pone.0066643	DOI: 10.1371/journal.pone.0066643	DOI: 10.1371/journal.pone.0066643	DOI: 10.1371/journal.pone.0066643	DOI: 10.1371/journal.pone.0066643	DOI: 10.1371/journal.pone.0066643	DOI: 10.1371/journal.pone.0066643	DOI: 10.1371/journal.pone.0066643	DOI: 10.1371/journal.pone.0066643	DOI: 10.1371/journal.pone.0066643	DOI: 10.1371/journal.pone.0066643	DOI: 10.1371/journal.pone.0066643	DOI: 10.1371/journal.pone.0066643	DOI: 10.1371/journal.pone.0066643	DOI: 10.1371/journal.pone.0066643	DOI: 10.1371/journal.pone.0066643	DOI: 10.1371/journal.pone.0066643	DOI: 10.1371/journal.pone.0066643	DOI: 10.1371/journal.pone.0066643	DOI: 10.1371/journal.pone.0066643	DOI: 10.1371/journal.pone.0066643	DOI: 10.1371/journal.pone.0066643	DOI: 10.1371/journal.pone.0066643	DOI: 10.1371/journal.pone.0066643	DOI: 10.1371/journal.pone.0066643	DOI: 10.1371/journal.pone.0066643	DOI: 10.1371/journal.pone.0066643	DOI: 10.1371/journal.pone.0066643	DOI: 10.1371/journal.pone.0066643	DOI: 10.1371/journal.pone.0066643	DOI: 10.1371/journal.pone.0066643	DOI: 10.1371/journal.pone.0066643	DOI: 10.1371/journal.pone.0066643	DOI: 10.1371/journal.pone.0066643	DOI: 10.1371/journal.pone.0066643	DOI: 10.1371/journal.pone.0066643	DOI: 10.1371/journal.pone.0066643	DOI: 10.1371/journal.pone.0066643	DOI: 10.1371/journal.pone.0066643	DOI: 10.1371/journal.pone.0066643	DOI: 10.1371/journal.pone.0066643	DOI: 10.1371/journal.pone.0066643
mimarks_sequencing	domain	Alphanumeric	Bacteria	Bacteria	Bacteria	Bacteria	Bacteria	Bacteria	Bacteria	Bacteria	Bacteria	Bacteria	Bacteria	Bacteria	Bacteria	Bacteria	Bacteria	Bacteria	Bacteria	Bacteria	Bacteria	Bacteria	Bacteria	Bacteria	Bacteria	Bacteria	Bacteria	Bacteria	Bacteria	Bacteria	Bacteria	Bacteria	Bacteria	Bacteria	Bacteria	Bacteria	Bacteria	Bacteria	Bacteria	Bacteria	Bacteria	Bacteria	Bacteria	Bacteria	Bacteria	Bacteria	Bacteria	Bacteria	Bacteria
mimarks_sequencing	pcr_primers	Alphanumeric	967F-AQ:CTAACCGANGAACCTYACC;967F-UC3:967F-UC3;967F-PP:CNACGCGAAGAACCTTANC;967F-UC12*:CAACGCGMARAACCTTACC;1046R:CGACRRCCATGCANCACCT	967F-AQ:CTAACCGANGAACCTYACC;967F-UC3:967F-UC3;967F-PP:CNACGCGAAGAACCTTANC;967F-UC12*:CAACGCGMARAACCTTACC;1046R:CGACRRCCATGCANCACCT	967F-AQ:CTAACCGANGAACCTYACC;967F-UC3:967F-UC3;967F-PP:CNACGCGAAGAACCTTANC;967F-UC12*:CAACGCGMARAACCTTACC;1046R:CGACRRCCATGCANCACCT	967F-AQ:CTAACCGANGAACCTYACC;967F-UC3:967F-UC3;967F-PP:CNACGCGAAGAACCTTANC;967F-UC12*:CAACGCGMARAACCTTACC;1046R:CGACRRCCATGCANCACCT	967F-AQ:CTAACCGANGAACCTYACC;967F-UC3:967F-UC3;967F-PP:CNACGCGAAGAACCTTANC;967F-UC12*:CAACGCGMARAACCTTACC;1046R:CGACRRCCATGCANCACCT	967F-AQ:CTAACCGANGAACCTYACC;967F-UC3:967F-UC3;967F-PP:CNACGCGAAGAACCTTANC;967F-UC12*:CAACGCGMARAACCTTACC;1046R:CGACRRCCATGCANCACCT	967F-AQ:CTAACCGANGAACCTYACC;967F-UC3:967F-UC3;967F-PP:CNACGCGAAGAACCTTANC;967F-UC12*:CAACGCGMARAACCTTACC;1046R:CGACRRCCATGCANCACCT	967F-AQ:CTAACCGANGAACCTYACC;967F-UC3:967F-UC3;967F-PP:CNACGCGAAGAACCTTANC;967F-UC12*:CAACGCGMARAACCTTACC;1046R:CGACRRCCATGCANCACCT	967F-AQ:CTAACCGANGAACCTYACC;967F-UC3:967F-UC3;967F-PP:CNACGCGAAGAACCTTANC;967F-UC12*:CAACGCGMARAACCTTACC;1046R:CGACRRCCATGCANCACCT	967F-AQ:CTAACCGANGAACCTYACC;967F-UC3:967F-UC3;967F-PP:CNACGCGAAGAACCTTANC;967F-UC12*:CAACGCGMARAACCTTACC;1046R:CGACRRCCATGCANCACCT	967F-AQ:CTAACCGANGAACCTYACC;967F-UC3:967F-UC3;967F-PP:CNACGCGAAGAACCTTANC;967F-UC12*:CAACGCGMARAACCTTACC;1046R:CGACRRCCATGCANCACCT	967F-AQ:CTAACCGANGAACCTYACC;967F-UC3:967F-UC3;967F-PP:CNACGCGAAGAACCTTANC;967F-UC12*:CAACGCGMARAACCTTACC;1046R:CGACRRCCATGCANCACCT	967F-AQ:CTAACCGANGAACCTYACC;967F-UC3:967F-UC3;967F-PP:CNACGCGAAGAACCTTANC;967F-UC12*:CAACGCGMARAACCTTACC;1046R:CGACRRCCATGCANCACCT	967F-AQ:CTAACCGANGAACCTYACC;967F-UC3:967F-UC3;967F-PP:CNACGCGAAGAACCTTANC;967F-UC12*:CAACGCGMARAACCTTACC;1046R:CGACRRCCATGCANCACCT	967F-AQ:CTAACCGANGAACCTYACC;967F-UC3:967F-UC3;967F-PP:CNACGCGAAGAACCTTANC;967F-UC12*:CAACGCGMARAACCTTACC;1046R:CGACRRCCATGCANCACCT	967F-AQ:CTAACCGANGAACCTYACC;967F-UC3:967F-UC3;967F-PP:CNACGCGAAGAACCTTANC;967F-UC12*:CAACGCGMARAACCTTACC;1046R:CGACRRCCATGCANCACCT	967F-AQ:CTAACCGANGAACCTYACC;967F-UC3:967F-UC3;967F-PP:CNACGCGAAGAACCTTANC;967F-UC12*:CAACGCGMARAACCTTACC;1046R:CGACRRCCATGCANCACCT	967F-AQ:CTAACCGANGAACCTYACC;967F-UC3:967F-UC3;967F-PP:CNACGCGAAGAACCTTANC;967F-UC12*:CAACGCGMARAACCTTACC;1046R:CGACRRCCATGCANCACCT	967F-AQ:CTAACCGANGAACCTYACC;967F-UC3:967F-UC3;967F-PP:CNACGCGAAGAACCTTANC;967F-UC12*:CAACGCGMARAACCTTACC;1046R:CGACRRCCATGCANCACCT	967F-AQ:CTAACCGANGAACCTYACC;967F-UC3:967F-UC3;967F-PP:CNACGCGAAGAACCTTANC;967F-UC12*:CAACGCGMARAACCTTACC;1046R:CGACRRCCATGCANCACCT	967F-AQ:CTAACCGANGAACCTYACC;967F-UC3:967F-UC3;967F-PP:CNACGCGAAGAACCTTANC;967F-UC12*:CAACGCGMARAACCTTACC;1046R:CGACRRCCATGCANCACCT	967F-AQ:CTAACCGANGAACCTYACC;967F-UC3:967F-UC3;967F-PP:CNACGCGAAGAACCTTANC;967F-UC12*:CAACGCGMARAACCTTACC;1046R:CGACRRCCATGCANCACCT	967F-AQ:CTAACCGANGAACCTYACC;967F-UC3:967F-UC3;967F-PP:CNACGCGAAGAACCTTANC;967F-UC12*:CAACGCGMARAACCTTACC;1046R:CGACRRCCATGCANCACCT	967F-AQ:CTAACCGANGAACCTYACC;967F-UC3:967F-UC3;967F-PP:CNACGCGAAGAACCTTANC;967F-UC12*:CAACGCGMARAACCTTACC;1046R:CGACRRCCATGCANCACCT	967F-AQ:CTAACCGANGAACCTYACC;967F-UC3:967F-UC3;967F-PP:CNACGCGAAGAACCTTANC;967F-UC12*:CAACGCGMARAACCTTACC;1046R:CGACRRCCATGCANCACCT	967F-AQ:CTAACCGANGAACCTYACC;967F-UC3:967F-UC3;967F-PP:CNACGCGAAGAACCTTANC;967F-UC12*:CAACGCGMARAACCTTACC;1046R:CGACRRCCATGCANCACCT	967F-AQ:CTAACCGANGAACCTYACC;967F-UC3:967F-UC3;967F-PP:CNACGCGAAGAACCTTANC;967F-UC12*:CAACGCGMARAACCTTACC;1046R:CGACRRCCATGCANCACCT	967F-AQ:CTAACCGANGAACCTYACC;967F-UC3:967F-UC3;967F-PP:CNACGCGAAGAACCTTANC;967F-UC12*:CAACGCGMARAACCTTACC;1046R:CGACRRCCATGCANCACCT	967F-AQ:CTAACCGANGAACCTYACC;967F-UC3:967F-UC3;967F-PP:CNACGCGAAGAACCTTANC;967F-UC12*:CAACGCGMARAACCTTACC;1046R:CGACRRCCATGCANCACCT	967F-AQ:CTAACCGANGAACCTYACC;967F-UC3:967F-UC3;967F-PP:CNACGCGAAGAACCTTANC;967F-UC12*:CAACGCGMARAACCTTACC;1046R:CGACRRCCATGCANCACCT	967F-AQ:CTAACCGANGAACCTYACC;967F-UC3:967F-UC3;967F-PP:CNACGCGAAGAACCTTANC;967F-UC12*:CAACGCGMARAACCTTACC;1046R:CGACRRCCATGCANCACCT	967F-AQ:CTAACCGANGAACCTYACC;967F-UC3:967F-UC3;967F-PP:CNACGCGAAGAACCTTANC;967F-UC12*:CAACGCGMARAACCTTACC;1046R:CGACRRCCATGCANCACCT	967F-AQ:CTAACCGANGAACCTYACC;967F-UC3:967F-UC3;967F-PP:CNACGCGAAGAACCTTANC;967F-UC12*:CAACGCGMARAACCTTACC;1046R:CGACRRCCATGCANCACCT	967F-AQ:CTAACCGANGAACCTYACC;967F-UC3:967F-UC3;967F-PP:CNACGCGAAGAACCTTANC;967F-UC12*:CAACGCGMARAACCTTACC;1046R:CGACRRCCATGCANCACCT	967F-AQ:CTAACCGANGAACCTYACC;967F-UC3:967F-UC3;967F-PP:CNACGCGAAGAACCTTANC;967F-UC12*:CAACGCGMARAACCTTACC;1046R:CGACRRCCATGCANCACCT	967F-AQ:CTAACCGANGAACCTYACC;967F-UC3:967F-UC3;967F-PP:CNACGCGAAGAACCTTANC;967F-UC12*:CAACGCGMARAACCTTACC;1046R:CGACRRCCATGCANCACCT	967F-AQ:CTAACCGANGAACCTYACC;967F-UC3:967F-UC3;967F-PP:CNACGCGAAGAACCTTANC;967F-UC12*:CAACGCGMARAACCTTACC;1046R:CGACRRCCATGCANCACCT	967F-AQ:CTAACCGANGAACCTYACC;967F-UC3:967F-UC3;967F-PP:CNACGCGAAGAACCTTANC;967F-UC12*:CAACGCGMARAACCTTACC;1046R:CGACRRCCATGCANCACCT	967F-AQ:CTAACCGANGAACCTYACC;967F-UC3:967F-UC3;967F-PP:CNACGCGAAGAACCTTANC;967F-UC12*:CAACGCGMARAACCTTACC;1046R:CGACRRCCATGCANCACCT	967F-AQ:CTAACCGANGAACCTYACC;967F-UC3:967F-UC3;967F-PP:CNACGCGAAGAACCTTANC;967F-UC12*:CAACGCGMARAACCTTACC;1046R:CGACRRCCATGCANCACCT	967F-AQ:CTAACCGANGAACCTYACC;967F-UC3:967F-UC3;967F-PP:CNACGCGAAGAACCTTANC;967F-UC12*:CAACGCGMARAACCTTACC;1046R:CGACRRCCATGCANCACCT	967F-AQ:CTAACCGANGAACCTYACC;967F-UC3:967F-UC3;967F-PP:CNACGCGAAGAACCTTANC;967F-UC12*:CAACGCGMARAACCTTACC;1046R:CGACRRCCATGCANCACCT	967F-AQ:CTAACCGANGAACCTYACC;967F-UC3:967F-UC3;967F-PP:CNACGCGAAGAACCTTANC;967F-UC12*:CAACGCGMARAACCTTACC;1046R:CGACRRCCATGCANCACCT	967F-AQ:CTAACCGANGAACCTYACC;967F-UC3:967F-UC3;967F-PP:CNACGCGAAGAACCTTANC;967F-UC12*:CAACGCGMARAACCTTACC;1046R:CGACRRCCATGCANCACCT	967F-AQ:CTAACCGANGAACCTYACC;967F-UC3:967F-UC3;967F-PP:CNACGCGAAGAACCTTANC;967F-UC12*:CAACGCGMARAACCTTACC;1046R:CGACRRCCATGCANCACCT	967F-AQ:CTAACCGANGAACCTYACC;967F-UC3:967F-UC3;967F-PP:CNACGCGAAGAACCTTANC;967F-UC12*:CAACGCGMARAACCTTACC;1046R:CGACRRCCATGCANCACCT	967F-AQ:CTAACCGANGAACCTYACC;967F-UC3:967F-UC3;967F-PP:CNACGCGAAGAACCTTANC;967F-UC12*:CAACGCGMARAACCTTACC;1046R:CGACRRCCATGCANCACCT
mimarks_sequencing	target_gene	Alphanumeric	16S rRNA	16S rRNA	16S rRNA	16S rRNA	16S rRNA	16S rRNA	16S rRNA	16S rRNA	16S rRNA	16S rRNA	16S rRNA	16S rRNA	16S rRNA	16S rRNA	16S rRNA	16S rRNA	16S rRNA	16S rRNA	16S rRNA	16S rRNA	16S rRNA	16S rRNA	16S rRNA	16S rRNA	16S rRNA	16S rRNA	16S rRNA	16S rRNA	16S rRNA	16S rRNA	16S rRNA	16S rRNA	16S rRNA	16S rRNA	16S rRNA	16S rRNA	16S rRNA	16S rRNA	16S rRNA	16S rRNA	16S rRNA	16S rRNA	16S rRNA	16S rRNA	16S rRNA	16S rRNA	16S rRNA
mimarks_sequencing	target_subfragment	Alphanumeric	V6	V6	V6	V6	V6	V6	V6	V6	V6	V6	V6	V6	V6	V6	V6	V6	V6	V6	V6	V6	V6	V6	V6	V6	V6	V6	V6	V6	V6	V6	V6	V6	V6	V6	V6	V6	V6	V6	V6	V6	V6	V6	V6	V6	V6	V6	V6
mimarks_sequencing	nucl_acid_ext	Alphanumeric	https://github.com/cmluria/DOM	https://github.com/cmluria/DOM	https://github.com/cmluria/DOM	https://github.com/cmluria/DOM	https://github.com/cmluria/DOM	https://github.com/cmluria/DOM	https://github.com/cmluria/DOM	https://github.com/cmluria/DOM	https://github.com/cmluria/DOM	https://github.com/cmluria/DOM	https://github.com/cmluria/DOM	https://github.com/cmluria/DOM	https://github.com/cmluria/DOM	https://github.com/cmluria/DOM	https://github.com/cmluria/DOM	https://github.com/cmluria/DOM	https://github.com/cmluria/DOM	https://github.com/cmluria/DOM	https://github.com/cmluria/DOM	https://github.com/cmluria/DOM	https://github.com/cmluria/DOM	https://github.com/cmluria/DOM	https://github.com/cmluria/DOM	https://github.com/cmluria/DOM	https://github.com/cmluria/DOM	https://github.com/cmluria/DOM	https://github.com/cmluria/DOM	https://github.com/cmluria/DOM	https://github.com/cmluria/DOM	https://github.com/cmluria/DOM	https://github.com/cmluria/DOM	https://github.com/cmluria/DOM	https://github.com/cmluria/DOM	https://github.com/cmluria/DOM	https://github.com/cmluria/DOM	https://github.com/cmluria/DOM	https://github.com/cmluria/DOM	https://github.com/cmluria/DOM	https://github.com/cmluria/DOM	https://github.com/cmluria/DOM	https://github.com/cmluria/DOM	https://github.com/cmluria/DOM	https://github.com/cmluria/DOM	https://github.com/cmluria/DOM	https://github.com/cmluria/DOM	https://github.com/cmluria/DOM	https://github.com/cmluria/DOM
mimarks_sequencing	pcr_cond_without_Illumina_adaptors	Alphanumeric	initial denaturation:94degC_3min;denaturation:94degC_30sec;annealing:60degC_45sec;elongation:72degC_1min;final elongation:72degC_10 min;25 cycles	initial denaturation:94degC_3min;denaturation:94degC_30sec;annealing:60degC_45sec;elongation:72degC_1min;final elongation:72degC_10 min;25 cycles	initial denaturation:94degC_3min;denaturation:94degC_30sec;annealing:60degC_45sec;elongation:72degC_1min;final elongation:72degC_10 min;25 cycles	initial denaturation:94degC_3min;denaturation:94degC_30sec;annealing:60degC_45sec;elongation:72degC_1min;final elongation:72degC_10 min;25 cycles	initial denaturation:94degC_3min;denaturation:94degC_30sec;annealing:60degC_45sec;elongation:72degC_1min;final elongation:72degC_10 min;25 cycles	initial denaturation:94degC_3min;denaturation:94degC_30sec;annealing:60degC_45sec;elongation:72degC_1min;final elongation:72degC_10 min;25 cycles	initial denaturation:94degC_3min;denaturation:94degC_30sec;annealing:60degC_45sec;elongation:72degC_1min;final elongation:72degC_10 min;25 cycles	initial denaturation:94degC_3min;denaturation:94degC_30sec;annealing:60degC_45sec;elongation:72degC_1min;final elongation:72degC_10 min;25 cycles	initial denaturation:94degC_3min;denaturation:94degC_30sec;annealing:60degC_45sec;elongation:72degC_1min;final elongation:72degC_10 min;25 cycles	initial denaturation:94degC_3min;denaturation:94degC_30sec;annealing:60degC_45sec;elongation:72degC_1min;final elongation:72degC_10 min;25 cycles	initial denaturation:94degC_3min;denaturation:94degC_30sec;annealing:60degC_45sec;elongation:72degC_1min;final elongation:72degC_10 min;25 cycles	initial denaturation:94degC_3min;denaturation:94degC_30sec;annealing:60degC_45sec;elongation:72degC_1min;final elongation:72degC_10 min;25 cycles	initial denaturation:94degC_3min;denaturation:94degC_30sec;annealing:60degC_45sec;elongation:72degC_1min;final elongation:72degC_10 min;25 cycles	initial denaturation:94degC_3min;denaturation:94degC_30sec;annealing:60degC_45sec;elongation:72degC_1min;final elongation:72degC_10 min;25 cycles	initial denaturation:94degC_3min;denaturation:94degC_30sec;annealing:60degC_45sec;elongation:72degC_1min;final elongation:72degC_10 min;25 cycles	initial denaturation:94degC_3min;denaturation:94degC_30sec;annealing:60degC_45sec;elongation:72degC_1min;final elongation:72degC_10 min;25 cycles	initial denaturation:94degC_3min;denaturation:94degC_30sec;annealing:60degC_45sec;elongation:72degC_1min;final elongation:72degC_10 min;25 cycles	initial denaturation:94degC_3min;denaturation:94degC_30sec;annealing:60degC_45sec;elongation:72degC_1min;final elongation:72degC_10 min;25 cycles	initial denaturation:94degC_3min;denaturation:94degC_30sec;annealing:60degC_45sec;elongation:72degC_1min;final elongation:72degC_10 min;25 cycles	initial denaturation:94degC_3min;denaturation:94degC_30sec;annealing:60degC_45sec;elongation:72degC_1min;final elongation:72degC_10 min;25 cycles	initial denaturation:94degC_3min;denaturation:94degC_30sec;annealing:60degC_45sec;elongation:72degC_1min;final elongation:72degC_10 min;25 cycles	initial denaturation:94degC_3min;denaturation:94degC_30sec;annealing:60degC_45sec;elongation:72degC_1min;final elongation:72degC_10 min;25 cycles	initial denaturation:94degC_3min;denaturation:94degC_30sec;annealing:60degC_45sec;elongation:72degC_1min;final elongation:72degC_10 min;25 cycles	initial denaturation:94degC_3min;denaturation:94degC_30sec;annealing:60degC_45sec;elongation:72degC_1min;final elongation:72degC_10 min;25 cycles	initial denaturation:94degC_3min;denaturation:94degC_30sec;annealing:60degC_45sec;elongation:72degC_1min;final elongation:72degC_10 min;25 cycles	initial denaturation:94degC_3min;denaturation:94degC_30sec;annealing:60degC_45sec;elongation:72degC_1min;final elongation:72degC_10 min;25 cycles	initial denaturation:94degC_3min;denaturation:94degC_30sec;annealing:60degC_45sec;elongation:72degC_1min;final elongation:72degC_10 min;25 cycles	initial denaturation:94degC_3min;denaturation:94degC_30sec;annealing:60degC_45sec;elongation:72degC_1min;final elongation:72degC_10 min;25 cycles	initial denaturation:94degC_3min;denaturation:94degC_30sec;annealing:60degC_45sec;elongation:72degC_1min;final elongation:72degC_10 min;25 cycles	initial denaturation:94degC_3min;denaturation:94degC_30sec;annealing:60degC_45sec;elongation:72degC_1min;final elongation:72degC_10 min;25 cycles	initial denaturation:94degC_3min;denaturation:94degC_30sec;annealing:60degC_45sec;elongation:72degC_1min;final elongation:72degC_10 min;25 cycles	initial denaturation:94degC_3min;denaturation:94degC_30sec;annealing:60degC_45sec;elongation:72degC_1min;final elongation:72degC_10 min;25 cycles	initial denaturation:94degC_3min;denaturation:94degC_30sec;annealing:60degC_45sec;elongation:72degC_1min;final elongation:72degC_10 min;25 cycles	initial denaturation:94degC_3min;denaturation:94degC_30sec;annealing:60degC_45sec;elongation:72degC_1min;final elongation:72degC_10 min;25 cycles	initial denaturation:94degC_3min;denaturation:94degC_30sec;annealing:60degC_45sec;elongation:72degC_1min;final elongation:72degC_10 min;25 cycles	initial denaturation:94degC_3min;denaturation:94degC_30sec;annealing:60degC_45sec;elongation:72degC_1min;final elongation:72degC_10 min;25 cycles	initial denaturation:94degC_3min;denaturation:94degC_30sec;annealing:60degC_45sec;elongation:72degC_1min;final elongation:72degC_10 min;25 cycles	initial denaturation:94degC_3min;denaturation:94degC_30sec;annealing:60degC_45sec;elongation:72degC_1min;final elongation:72degC_10 min;25 cycles	initial denaturation:94degC_3min;denaturation:94degC_30sec;annealing:60degC_45sec;elongation:72degC_1min;final elongation:72degC_10 min;25 cycles	initial denaturation:94degC_3min;denaturation:94degC_30sec;annealing:60degC_45sec;elongation:72degC_1min;final elongation:72degC_10 min;25 cycles	initial denaturation:94degC_3min;denaturation:94degC_30sec;annealing:60degC_45sec;elongation:72degC_1min;final elongation:72degC_10 min;25 cycles	initial denaturation:94degC_3min;denaturation:94degC_30sec;annealing:60degC_45sec;elongation:72degC_1min;final elongation:72degC_10 min;25 cycles	initial denaturation:94degC_3min;denaturation:94degC_30sec;annealing:60degC_45sec;elongation:72degC_1min;final elongation:72degC_10 min;25 cycles	initial denaturation:94degC_3min;denaturation:94degC_30sec;annealing:60degC_45sec;elongation:72degC_1min;final elongation:72degC_10 min;25 cycles	initial denaturation:94degC_3min;denaturation:94degC_30sec;annealing:60degC_45sec;elongation:72degC_1min;final elongation:72degC_10 min;25 cycles	initial denaturation:94degC_3min;denaturation:94degC_30sec;annealing:60degC_45sec;elongation:72degC_1min;final elongation:72degC_10 min;25 cycles	initial denaturation:94degC_3min;denaturation:94degC_30sec;annealing:60degC_45sec;elongation:72degC_1min;final elongation:72degC_10 min;25 cycles
mimarks_sequencing	additional_pcr_cond_with_illumina_adaptors	Alphanumeric	initial denaturation:94degC_3min;denaturation:94degC_30sec;annealing:60degC_45sec;elongation:72degC_1min;final elongation:72degC_10 min;5 cycles	initial denaturation:94degC_3min;denaturation:94degC_30sec;annealing:60degC_45sec;elongation:72degC_1min;final elongation:72degC_10 min;5 cycles	initial denaturation:94degC_3min;denaturation:94degC_30sec;annealing:60degC_45sec;elongation:72degC_1min;final elongation:72degC_10 min;5 cycles	initial denaturation:94degC_3min;denaturation:94degC_30sec;annealing:60degC_45sec;elongation:72degC_1min;final elongation:72degC_10 min;5 cycles	initial denaturation:94degC_3min;denaturation:94degC_30sec;annealing:60degC_45sec;elongation:72degC_1min;final elongation:72degC_10 min;5 cycles	initial denaturation:94degC_3min;denaturation:94degC_30sec;annealing:60degC_45sec;elongation:72degC_1min;final elongation:72degC_10 min;5 cycles	initial denaturation:94degC_3min;denaturation:94degC_30sec;annealing:60degC_45sec;elongation:72degC_1min;final elongation:72degC_10 min;5 cycles	initial denaturation:94degC_3min;denaturation:94degC_30sec;annealing:60degC_45sec;elongation:72degC_1min;final elongation:72degC_10 min;5 cycles	initial denaturation:94degC_3min;denaturation:94degC_30sec;annealing:60degC_45sec;elongation:72degC_1min;final elongation:72degC_10 min;5 cycles	initial denaturation:94degC_3min;denaturation:94degC_30sec;annealing:60degC_45sec;elongation:72degC_1min;final elongation:72degC_10 min;5 cycles	initial denaturation:94degC_3min;denaturation:94degC_30sec;annealing:60degC_45sec;elongation:72degC_1min;final elongation:72degC_10 min;5 cycles	initial denaturation:94degC_3min;denaturation:94degC_30sec;annealing:60degC_45sec;elongation:72degC_1min;final elongation:72degC_10 min;5 cycles	initial denaturation:94degC_3min;denaturation:94degC_30sec;annealing:60degC_45sec;elongation:72degC_1min;final elongation:72degC_10 min;5 cycles	initial denaturation:94degC_3min;denaturation:94degC_30sec;annealing:60degC_45sec;elongation:72degC_1min;final elongation:72degC_10 min;5 cycles	initial denaturation:94degC_3min;denaturation:94degC_30sec;annealing:60degC_45sec;elongation:72degC_1min;final elongation:72degC_10 min;5 cycles	initial denaturation:94degC_3min;denaturation:94degC_30sec;annealing:60degC_45sec;elongation:72degC_1min;final elongation:72degC_10 min;5 cycles	initial denaturation:94degC_3min;denaturation:94degC_30sec;annealing:60degC_45sec;elongation:72degC_1min;final elongation:72degC_10 min;5 cycles	initial denaturation:94degC_3min;denaturation:94degC_30sec;annealing:60degC_45sec;elongation:72degC_1min;final elongation:72degC_10 min;5 cycles	initial denaturation:94degC_3min;denaturation:94degC_30sec;annealing:60degC_45sec;elongation:72degC_1min;final elongation:72degC_10 min;5 cycles	initial denaturation:94degC_3min;denaturation:94degC_30sec;annealing:60degC_45sec;elongation:72degC_1min;final elongation:72degC_10 min;5 cycles	initial denaturation:94degC_3min;denaturation:94degC_30sec;annealing:60degC_45sec;elongation:72degC_1min;final elongation:72degC_10 min;5 cycles	initial denaturation:94degC_3min;denaturation:94degC_30sec;annealing:60degC_45sec;elongation:72degC_1min;final elongation:72degC_10 min;5 cycles	initial denaturation:94degC_3min;denaturation:94degC_30sec;annealing:60degC_45sec;elongation:72degC_1min;final elongation:72degC_10 min;5 cycles	initial denaturation:94degC_3min;denaturation:94degC_30sec;annealing:60degC_45sec;elongation:72degC_1min;final elongation:72degC_10 min;5 cycles	initial denaturation:94degC_3min;denaturation:94degC_30sec;annealing:60degC_45sec;elongation:72degC_1min;final elongation:72degC_10 min;5 cycles	initial denaturation:94degC_3min;denaturation:94degC_30sec;annealing:60degC_45sec;elongation:72degC_1min;final elongation:72degC_10 min;5 cycles	initial denaturation:94degC_3min;denaturation:94degC_30sec;annealing:60degC_45sec;elongation:72degC_1min;final elongation:72degC_10 min;5 cycles	initial denaturation:94degC_3min;denaturation:94degC_30sec;annealing:60degC_45sec;elongation:72degC_1min;final elongation:72degC_10 min;5 cycles	initial denaturation:94degC_3min;denaturation:94degC_30sec;annealing:60degC_45sec;elongation:72degC_1min;final elongation:72degC_10 min;5 cycles	initial denaturation:94degC_3min;denaturation:94degC_30sec;annealing:60degC_45sec;elongation:72degC_1min;final elongation:72degC_10 min;5 cycles	initial denaturation:94degC_3min;denaturation:94degC_30sec;annealing:60degC_45sec;elongation:72degC_1min;final elongation:72degC_10 min;5 cycles	initial denaturation:94degC_3min;denaturation:94degC_30sec;annealing:60degC_45sec;elongation:72degC_1min;final elongation:72degC_10 min;5 cycles	initial denaturation:94degC_3min;denaturation:94degC_30sec;annealing:60degC_45sec;elongation:72degC_1min;final elongation:72degC_10 min;5 cycles	initial denaturation:94degC_3min;denaturation:94degC_30sec;annealing:60degC_45sec;elongation:72degC_1min;final elongation:72degC_10 min;5 cycles	initial denaturation:94degC_3min;denaturation:94degC_30sec;annealing:60degC_45sec;elongation:72degC_1min;final elongation:72degC_10 min;5 cycles	initial denaturation:94degC_3min;denaturation:94degC_30sec;annealing:60degC_45sec;elongation:72degC_1min;final elongation:72degC_10 min;5 cycles	initial denaturation:94degC_3min;denaturation:94degC_30sec;annealing:60degC_45sec;elongation:72degC_1min;final elongation:72degC_10 min;5 cycles	initial denaturation:94degC_3min;denaturation:94degC_30sec;annealing:60degC_45sec;elongation:72degC_1min;final elongation:72degC_10 min;5 cycles	initial denaturation:94degC_3min;denaturation:94degC_30sec;annealing:60degC_45sec;elongation:72degC_1min;final elongation:72degC_10 min;5 cycles	initial denaturation:94degC_3min;denaturation:94degC_30sec;annealing:60degC_45sec;elongation:72degC_1min;final elongation:72degC_10 min;5 cycles	initial denaturation:94degC_3min;denaturation:94degC_30sec;annealing:60degC_45sec;elongation:72degC_1min;final elongation:72degC_10 min;5 cycles	initial denaturation:94degC_3min;denaturation:94degC_30sec;annealing:60degC_45sec;elongation:72degC_1min;final elongation:72degC_10 min;5 cycles	initial denaturation:94degC_3min;denaturation:94degC_30sec;annealing:60degC_45sec;elongation:72degC_1min;final elongation:72degC_10 min;5 cycles	initial denaturation:94degC_3min;denaturation:94degC_30sec;annealing:60degC_45sec;elongation:72degC_1min;final elongation:72degC_10 min;5 cycles	initial denaturation:94degC_3min;denaturation:94degC_30sec;annealing:60degC_45sec;elongation:72degC_1min;final elongation:72degC_10 min;5 cycles	initial denaturation:94degC_3min;denaturation:94degC_30sec;annealing:60degC_45sec;elongation:72degC_1min;final elongation:72degC_10 min;5 cycles	initial denaturation:94degC_3min;denaturation:94degC_30sec;annealing:60degC_45sec;elongation:72degC_1min;final elongation:72degC_10 min;5 cycles
mimarks_sequencing	sequencing_meth	Alphanumeric	Illumina HiSeq 1000 cycle paired-end	Illumina HiSeq 1000 cycle paired-end	Illumina HiSeq 1000 cycle paired-end	Illumina HiSeq 1000 cycle paired-end	Illumina HiSeq 1000 cycle paired-end	Illumina HiSeq 1000 cycle paired-end	Illumina HiSeq 1000 cycle paired-end	Illumina HiSeq 1000 cycle paired-end	Illumina HiSeq 1000 cycle paired-end	Illumina HiSeq 1000 cycle paired-end	Illumina HiSeq 1000 cycle paired-end	Illumina HiSeq 1000 cycle paired-end	Illumina HiSeq 1000 cycle paired-end	Illumina HiSeq 1000 cycle paired-end	Illumina HiSeq 1000 cycle paired-end	Illumina HiSeq 1000 cycle paired-end	Illumina HiSeq 1000 cycle paired-end	Illumina HiSeq 1000 cycle paired-end	Illumina HiSeq 1000 cycle paired-end	Illumina HiSeq 1000 cycle paired-end	Illumina HiSeq 1000 cycle paired-end	Illumina HiSeq 1000 cycle paired-end	Illumina HiSeq 1000 cycle paired-end	Illumina HiSeq 1000 cycle paired-end	Illumina HiSeq 1000 cycle paired-end	Illumina HiSeq 1000 cycle paired-end	Illumina HiSeq 1000 cycle paired-end	Illumina HiSeq 1000 cycle paired-end	Illumina HiSeq 1000 cycle paired-end	Illumina HiSeq 1000 cycle paired-end	Illumina HiSeq 1000 cycle paired-end	Illumina HiSeq 1000 cycle paired-end	Illumina HiSeq 1000 cycle paired-end	Illumina HiSeq 1000 cycle paired-end	Illumina HiSeq 1000 cycle paired-end	Illumina HiSeq 1000 cycle paired-end	Illumina HiSeq 1000 cycle paired-end	Illumina HiSeq 1000 cycle paired-end	Illumina HiSeq 1000 cycle paired-end	Illumina HiSeq 1000 cycle paired-end	Illumina HiSeq 1000 cycle paired-end	Illumina HiSeq 1000 cycle paired-end	Illumina HiSeq 1000 cycle paired-end	Illumina HiSeq 1000 cycle paired-end	Illumina HiSeq 1000 cycle paired-end	Illumina HiSeq 1000 cycle paired-end	Illumina HiSeq 1000 cycle paired-end
[truncated: 34 more columns]
